# Supplementary material for: Effect of electronic records on mortality among patients in hospital and primary healthcare settings: a systematic review and meta-analyses
Source: Front Digit Health. 2024 Jun 26;6:1377826. doi: 10.3389/fdgth.2024.1377826 (PMC11233798; doi:10.3389/fdgth.2024.1377826)
Supplement: Supplementary Material B — Protocol for the systematic review and meta-analysis. [file Table2.xls]

## Sheet: Sheet1
id	Author	Year	Country	feature_new	outcome_shorten	Outcome	design_New	Setting_shorten_new	Participantssorten_New	participants_grouped	Inervention_On_mortality_and_SQ
1	Trout, K.E. et al	2022	USA	EHR with Alert	2	Reduced mortality	Retrospective cohort	Hospitals	Patients	1	EHR
2	South M. eet al	2022	Australia	EHR with unclearly specified feature	2	Reduced mortality	Pre-post study	Hospitals	Patients	1	EMR
3	You, S. H. et al	2021	South Korea	EMR with Alert	3	Reduced mortality	Retrospective cohort	Hospitals	Patients	1	EMR
4	Perry W. F. et al	2021	USA	EHR with Alert	3	No change in mortality rate	RCT	Hospitals	Patients	1	EHR
5	Kutney-Lee, A	2021	USA	EHR with Alert	3	Reduced mortality	Cross-sectional	Hospitals	Hospitals and clinicians	2	EHR
6	Lin, H. L.et al	2020	Taiwan	EHR with unclearly specified feature	3	Reduced mortality	Retrospective cohort	Hospitals	Patients	1	EMR
7	Lee S. H. et al	2020	South Korea	EHR with unclearly specified feature	3	Reduced mortality	Retrospective cohort	Hospitals	Patients	1	EMR
8	Yuan, N. et al	2019	USA	Others	3	No change in mortality rate	Retrospective cohort	Hospitals	Hospitals and clinicians	2	EHR
9	Harrison, A. M. et al	2019	USA	EHR with Alert	3	No change in mortality rate	Retrospective cohort	Hospitals	Patients	1	EHR
10	Downing, N. L. et al	2019	USA	EHR with Alert	3	No change in mortality rate	RCT	Academic medical centers	Patients	1	EHR
11	Selvaraj, S. et al	2018	USA	EHR with unclearly specified feature	3	No change in mortality rate	Retrospective cohort	Hospitals	Patients	1	EHR
12	Park, S. et al	2018	South Korea	EHR with Alert	3	No change in mortality rate	Pre-post study	Hospitals	Patients	1	EHR
13	Lin, S. C. et al	2018	USA	EHR with Alert	2	Reduced mortality	Pre-post study	Hospitals	Venders	2	EHR
14	Yanamadala, S. et al	2016	USA	EHR with unclearly specified feature	3	Reduced mortality	Retrospective cohort	Hospitals	Patients	1	EHR
15	Narayanan, N. et al	2016	USA	EMR with Alert	3	No change in mortality rate	Pre-post study	Academic medical centers	Patients	1	EMR
16	Han, J. E et al	2016	USA	EHR with unclearly specified feature	3	Reduced mortality	Prospective cohort	Hospitals	Patients	1	EHR
17	Pickering, B.W et al	2015	USA	EHR with unclearly specified feature	3	Reduced mortality	Stepped wedge desig	Hospitals	Nurses	2	EMR
18	Joynt, K. E. et al	2015	USA	EHR with Alert	3	No change in mortality rate	Retrospective cohort	Hospitals	Patients	1	EHR
19	Faine, B. et al	2015	USA	EHR with unclearly specified feature	3	No change in mortality rate	Retrospective cohort	Academic medical centers	Patients	1	EMR
20	McRee, L. et al	2014	USA	EMR with Alert	3	Reduced mortality	Retrospective cohort	Hospitals	Patients	1	EMR
21	Lee, J. et al	2013	USA	EHR with unclearly specified feature	3	Reduced mortality	Retrospective cohort	Hospitals	Patients	1	EMR
22	Xue, Y. et al	2012	China	EHR with unclearly specified feature	3	Reduced mortality	Retrospective cohort	Hospitals	Patients	1	EMR
23	Kohl, B. A. et al	2012	USA	EMR with Alert	3	Reduced mortality	Retrospective cohort	Hospitals	Patients	1	EMR
24	Connelly, D. P. et al	2012	USA	EHR with unclearly specified feature	3	Reduced mortality	Cross-sectional	Academic medical centers	Patients	1	EHR
25	Furukawa M. F. , et al	2010	USA	EHR with unclearly specified feature	3	Reduced mortality	Retrospective cohort	Hospitals	Hospitals and clinicians	2	EMR
26	McGregor, J. C. et al	2006	USA	EHR with Alert	3	No change in mortality rate	RCT	Academic medical centers	Patients	1	EHR
27	Yong Y. Han	2005	USA	Others	2	Increased mortality	Pre-post study	Academic medical centers	Patients	1	EHR
28	Mark A. et al	2006	USA	EHR with website	2	No change in mortality rate	Pre-post study	Hospitals	Patients	1	EHR
29	Simon C. et al	2008	England	EHR with unclearly specified feature	1	Reduced mortality	Retrospective cohort	Hospitals	Patients	1	EHR
30	Gregory A. F. et al	2013	USA	EHR with website	1	No change in mortality rate	Retrospective cohort	Academic medical centers	Patients	1	EHR
31	PAUL J. S. et al	2012	USA	EHR with unclearly specified feature	1	No change in mortality rate	Retrospective cohort	Academic medical centers	Patients	1	EMR
32	Hasan M. A. et al	2011	Saudi Arabia	EHR with Alert	1	No change in mortality rate	Pre-post study	Academic medical centers	Patients	1	EHR
33	Adam K. et al	2007	USA	EHR with website	2	No change in mortality rate	Pre-post study	Hospitals	Patients	1	EHR
34	Christopher A.L. et al	2010	USA	EHR with website	2	Reduced mortality	Pre-post study	Academic medical centers	Patients	1	EHR
35	Westbrook J I. et al	2009	Australia	EHR with website	3	Increased mortality	Pre-post study	Academic medical centers	Patients	1	EHR
36	Evans R. S et al	1998	USA	EHR with website	1	Reduced mortality	Pre-post study	Hospitals	Patients	1	EHR
37	Jonathan S A. et al	2011	USA	EHR with Alert	1	No change in mortality rate	Retrospective cohort	Hospitals	Patients	1	EHR
38	Evans R. F. et al	2007	USA	EHR with website	1	No change in mortality rate	Pre-post study	Hospitals	Patients	1	EHR
39	Kamakshi L, et al	2012	USA	EHR with website	1	No change in mortality rate	Pre-post study	Hospitals	Patients	1	EHR
40	Nathalie M. et al	2012	Frace	EHR with website	1	No change in mortality rate	Pre-post study	Hospitals	Patients	1	EHR
41	David M.	2004	USA	Others	1	Reduced mortality	Retrospective cohort	Academic medical centers	Patients	1	EMR
42	Mical P. et al	2006	Israel, Germany and Italy	EHR with website	1	No change in mortality rate	RCT	Hospitals	Patients	1	EHR
43	Frank P. et al	2010	USA	EHR with Alert	3	Reduced mortality	Retrospective cohort	Hospitals	Patients	1	EMR
44	Rimki R. et al	2006	USA	Others	3	No change in mortality rate	Retrospective cohort	Academic medical centers	Patients	1	EHR
45	Vitali S. et al	2005	Australia	EHR with website	3	No change in mortality rate	Prospective cohort	Academic medical centers	Patients	1	EHR
46	Karin A. T. et al	2006	Australia	EHR with website	3	No change in mortality rate	Prospective cohort	Hospitals	Patients	1	EHR
47	Willie T. et al	2004	Canada	EHR with website	3	No change in mortality rate	Retrospective cohort	Academic medical centers	Patients	1	EHR
48	Vitaly H. et al	2011	USA	EHR with Alert	3	No change in mortality rate	Pre-post study	Academic medical centers	Patients	1	EMR
49	Geert et al	2011	Belgium	EHR with Alert	3	No change in mortality rate	Pre-post study	Academic medical centers	Patients	1	EMR
50	Amber M. S et al	2011	USA	EHR with Alert	3	No change in mortality rate	Prospective cohort	Academic medical centers	Patients	1	EMR
51	Steve Jones et al	2011	UK	EHR with Alert	3	No change in mortality rate	Pre-post study	Academic medical centers	Patients	1	EMR
52	Ruben A. et al	2012	USA	EHR with website	3	Reduced mortality	Cross-sectional	Hospitals	Patients	1	EMR
53	Nicholas M. et al	2019	England	EHR with Alert	3	No change in mortality rate	Stepped wedge desig	Hospitals	Patients	1	EMR
54	Nitin V. K et al	2016	UK	EHR with Alert	3	Reduced mortality	Prospective cohort	Hospitals	Patients	1	EMR
